# Supplementary material for: Amphipathic Solvent-Assisted Synthetic Strategy for Random Lamellae of the Clinoptilolites with Flower-like Morphology and Thinner Nanosheet for Adsorption and Separation of CO2 and CH4
Source: Nanomaterials (Basel). 2023 Jun 26;13(13):1942. doi: 10.3390/nano13131942 (PMC10343432; doi:10.3390/nano13131942)
Supplement: Supplementary file 1 [file nanomaterials-13-01942-s001.zip]

Archive with 1 entries (1 files):
- nanomaterials-2146367-supplementary.pdf
